# Supplementary material for: Ophiocordycepsaphrophoridarum sp. nov., a new entomopathogenic species from Guizhou, China
Source: Biodivers Data J. 2021 Dec 22;9:e66115. doi: 10.3897/BDJ.9.e66115 (PMC8716513; doi:10.3897/BDJ.9.e66115)
Supplement: XML Treatment for Ophiocordyceps aphrophoridarum [file BDJ.9.e66115-treatment1.xml]

<!DOCTYPE tp:taxon-treatment
  PUBLIC "-//TaxonX//DTD Taxonomic Treatment Publishing DTD v0 20100105//EN" "tax-treatment-NSO.dtd">
<tp:taxon-treatment xmlns:tp="http://www.plazi.org/taxpub"><tp:treatment-meta><mixed-citation publication-type="journal"><person-group><name><surname>Yang</surname><given-names>Yu</given-names></name><name><surname>Xiao</surname><given-names>Yuanpin</given-names></name><name><surname>Yu</surname><given-names>Gangjiang</given-names></name><name><surname>Wen</surname><given-names>TingChi</given-names></name><name><surname>Deng</surname><given-names>ChunYing</given-names></name><name><surname>Meng</surname><given-names>Juan</given-names></name><name><surname>Lu</surname><given-names>Zhenghua</given-names></name></person-group><article-title><italic><tp:taxon-name><tp:taxon-name-part taxon-name-part-type="genus" reg="Ophiocordyceps">Ophiocordyceps</tp:taxon-name-part><tp:taxon-name-part taxon-name-part-type="species" reg="aphrophoridarum">aphrophoridarum</tp:taxon-name-part></tp:taxon-name></italic> sp. nov., a new entomopathogenic species from Guizhou, China</article-title><source>Biodivers Data J</source><day>22</day><month>12</month><year>2021</year><volume>9</volume><pub-id pub-id-type="doi">10.3897/BDJ.9.e66115</pub-id></mixed-citation></tp:treatment-meta><tp:nomenclature><tp:taxon-name>
            <object-id xmlns:xlink="http://www.w3.org/1999/xlink" content-type="arpha" xlink:type="simple">C721173A-BA99-503B-A924-63E050E0FD9F</object-id>
            <tp:taxon-name-part taxon-name-part-type="genus">Ophiocordyceps</tp:taxon-name-part>
            <tp:taxon-name-part taxon-name-part-type="species">aphrophoridarum</tp:taxon-name-part>
            <object-id xmlns:xlink="http://www.w3.org/1999/xlink" xlink:type="simple" object-id-type="IndexFungorum">IF558176</object-id>
          </tp:taxon-name><tp:taxon-authority>Y.Yang, Y.P. Xiao &amp; T.C. Wen</tp:taxon-authority><tp:taxon-status xmlns:xlink="http://www.w3.org/1999/xlink" xlink:type="simple">sp. nov.</tp:taxon-status></tp:nomenclature><tp:treatment-sec sec-type="materials"><title>Materials</title><list list-type="alpha-lower" list-content="occurrences"><list-item><p><bold>Type status:</bold> <named-content xmlns:xlink="http://www.w3.org/1999/xlink" content-type="dwc:typeStatus" xlink:type="simple">Holotype</named-content>. <bold>Occurrence:</bold> catalogNumber: <named-content xmlns:xlink="http://www.w3.org/1999/xlink" content-type="dwc:catalogNumber" xlink:type="simple">MFLU 20–0641</named-content>; recordedBy: <named-content xmlns:xlink="http://www.w3.org/1999/xlink" content-type="dwc:recordedBy" xlink:type="simple">Yu Yang</named-content>; lifeStage: <named-content xmlns:xlink="http://www.w3.org/1999/xlink" content-type="dwc:lifeStage" xlink:type="simple">Telemorph</named-content>; <bold>Taxon:</bold> scientificName: <named-content xmlns:xlink="http://www.w3.org/1999/xlink" content-type="dwc:scientificName" xlink:type="simple"><tp:taxon-name><tp:taxon-name-part taxon-name-part-type="genus" reg="Ophiocordyceps">Ophiocordyceps</tp:taxon-name-part><tp:taxon-name-part taxon-name-part-type="species" reg="aphrophoridarum">aphrophoridarum</tp:taxon-name-part></tp:taxon-name></named-content>; <bold>Location:</bold> country: <named-content xmlns:xlink="http://www.w3.org/1999/xlink" content-type="dwc:country" xlink:type="simple">China</named-content>; stateProvince: <named-content xmlns:xlink="http://www.w3.org/1999/xlink" content-type="dwc:stateProvince" xlink:type="simple">Guizhou</named-content>; locality: <named-content xmlns:xlink="http://www.w3.org/1999/xlink" content-type="dwc:locality" xlink:type="simple">Qiandongnan, Shibing, Yuntaishan</named-content>; verbatimElevation: <named-content xmlns:xlink="http://www.w3.org/1999/xlink" content-type="dwc:verbatimElevation" xlink:type="simple">854m</named-content>; locationRemarks: <named-content xmlns:xlink="http://www.w3.org/1999/xlink" content-type="dwc:locationRemarks" xlink:type="simple">label transliteration: "Guizhou, Qiandongnan, Shibing, Yuntaishan, on <tp:taxon-name><tp:taxon-name-part taxon-name-part-type="genus" reg="Aphrophoridae">Aphrophoridae</tp:taxon-name-part></tp:taxon-name> sp., 19 June 2019, Yu Yang</named-content>; verbatimCoordinates: <named-content xmlns:xlink="http://www.w3.org/1999/xlink" content-type="dwc:verbatimCoordinates" xlink:type="simple">27°06′28.28″N,108°06′32.15″E</named-content>; decimalLatitude: <named-content xmlns:xlink="http://www.w3.org/1999/xlink" content-type="dwc:decimalLatitude" xlink:type="simple">27.107858</named-content>; decimalLongitude: <named-content xmlns:xlink="http://www.w3.org/1999/xlink" content-type="dwc:decimalLongitude" xlink:type="simple">108.108932</named-content>; georeferenceProtocol: <named-content xmlns:xlink="http://www.w3.org/1999/xlink" content-type="dwc:georeferenceProtocol" xlink:type="simple">label</named-content>; <bold>Identification:</bold> identifiedBy: <named-content xmlns:xlink="http://www.w3.org/1999/xlink" content-type="dwc:identifiedBy" xlink:type="simple">Yuan-pin Xiao</named-content>; dateIdentified: <named-content xmlns:xlink="http://www.w3.org/1999/xlink" content-type="dwc:dateIdentified" xlink:type="simple">2020</named-content></p></list-item><list-item><p><bold>Type status:</bold> <named-content xmlns:xlink="http://www.w3.org/1999/xlink" content-type="dwc:typeStatus" xlink:type="simple">Paratype</named-content>. <bold>Occurrence:</bold> catalogNumber: <named-content xmlns:xlink="http://www.w3.org/1999/xlink" content-type="dwc:catalogNumber" xlink:type="simple">MFLU 20–0642</named-content>; recordedBy: <named-content xmlns:xlink="http://www.w3.org/1999/xlink" content-type="dwc:recordedBy" xlink:type="simple">Yu Yang</named-content>; lifeStage: <named-content xmlns:xlink="http://www.w3.org/1999/xlink" content-type="dwc:lifeStage" xlink:type="simple">Telemorph</named-content>; <bold>Taxon:</bold> scientificName: <named-content xmlns:xlink="http://www.w3.org/1999/xlink" content-type="dwc:scientificName" xlink:type="simple"><tp:taxon-name><tp:taxon-name-part taxon-name-part-type="genus" reg="Ophiocordyceps">Ophiocordyceps</tp:taxon-name-part><tp:taxon-name-part taxon-name-part-type="species" reg="aphrophoridarum">aphrophoridarum</tp:taxon-name-part></tp:taxon-name></named-content>; <bold>Location:</bold> country: <named-content xmlns:xlink="http://www.w3.org/1999/xlink" content-type="dwc:country" xlink:type="simple">China</named-content>; stateProvince: <named-content xmlns:xlink="http://www.w3.org/1999/xlink" content-type="dwc:stateProvince" xlink:type="simple">Guizhou</named-content>; locality: <named-content xmlns:xlink="http://www.w3.org/1999/xlink" content-type="dwc:locality" xlink:type="simple">Qiandongnan, Shibing, Yuntaishan</named-content>; verbatimElevation: <named-content xmlns:xlink="http://www.w3.org/1999/xlink" content-type="dwc:verbatimElevation" xlink:type="simple">859m</named-content>; locationRemarks: <named-content xmlns:xlink="http://www.w3.org/1999/xlink" content-type="dwc:locationRemarks" xlink:type="simple">label transliteration: "Guizhou, Qiandongnan, Shibing, Yuntaishan, on <tp:taxon-name><tp:taxon-name-part taxon-name-part-type="genus" reg="Aphrophoridae">Aphrophoridae</tp:taxon-name-part></tp:taxon-name> sp., 19 June 2019, Yu Yang</named-content>; verbatimCoordinates: <named-content xmlns:xlink="http://www.w3.org/1999/xlink" content-type="dwc:verbatimCoordinates" xlink:type="simple">27°06′30.44″N,108°06′27.15″E</named-content>; decimalLatitude: <named-content xmlns:xlink="http://www.w3.org/1999/xlink" content-type="dwc:decimalLatitude" xlink:type="simple">27.108457</named-content>; decimalLongitude: <named-content xmlns:xlink="http://www.w3.org/1999/xlink" content-type="dwc:decimalLongitude" xlink:type="simple">108.107542</named-content>; georeferenceProtocol: <named-content xmlns:xlink="http://www.w3.org/1999/xlink" content-type="dwc:georeferenceProtocol" xlink:type="simple">label</named-content>; <bold>Identification:</bold> identifiedBy: <named-content xmlns:xlink="http://www.w3.org/1999/xlink" content-type="dwc:identifiedBy" xlink:type="simple">Yuan-pin Xiao</named-content>; dateIdentified: <named-content xmlns:xlink="http://www.w3.org/1999/xlink" content-type="dwc:dateIdentified" xlink:type="simple">2020</named-content></p></list-item></list></tp:treatment-sec><tp:treatment-sec sec-type="Description"><title>Description</title><p>Facesoffungi number: FoF09653</p><p><bold>Sexual morph: Stromata</bold> 8–10 cm long, 0.5–3 mm diam., solitary, yellow, fibrous, unbranched, stipitate, slender. <bold>Stipe</bold> 7–8 cm long, 0.1–0.8 mm diam., cylindrical, with a fertile apex, yellow. <bold>Fertile head</bold> 1–2 cm long, 2–5mm diam., cylindrical to fusiform, differs from the stipe, yellow, single. <bold>Perithecia</bold> 638–798 × 108–178 μm (= 718 × 143 µm, n = 40), obliquely immersed, flask-shaped to elongated obpyriform. <bold>Peridium</bold> 26–68 µm (= 47 µm, n = 50) divided into two layers, hyaline, outer layer textura prismatica, inner layer textura porrecta. <bold>Asci</bold> 337–445 × 6.1–8.7 μm (= 391 × 7.4 µm, n = 60), 8-spored, hyaline, filiform, with a thick apex. <bold>Apical cap</bold> 5.1–8.2 × 3.6–5.2 μm (= 6.7 × 4.4 µm, n = 40), thick, with a small channel in the centre. <bold>Ascospores</bold> 258–315 × 3.1–5.5 μm (= 286.5 × 4.3 µm, n = 50), filiform, hyaline, multiseptate, easily breaking into secondary ascospores. <bold>Partspore</bold> 6.4–8.8 × 1.4–2.4 μm (= 7.6 × 1.9 µm, n = 90), fusoid, 1-celled, hyaline, smooth–walled. <bold>Asexual morph</bold>: Undetermined (Fig. <xref ref-type="fig" rid="F6785230">1</xref>)</p></tp:treatment-sec><tp:treatment-sec sec-type="Etymology"><title>Etymology</title><p>Referring to the host, <tp:taxon-name><tp:taxon-name-part taxon-name-part-type="genus" reg="Aphrophoridae">Aphrophoridae</tp:taxon-name-part></tp:taxon-name> sp.</p></tp:treatment-sec><tp:treatment-sec sec-type="Distribution"><title>Distribution</title><p>Thus far only known from China.</p></tp:treatment-sec><tp:treatment-sec sec-type="Host"><title>Host</title><p><tp:taxon-name><tp:taxon-name-part taxon-name-part-type="genus" reg="Aphrophoridae">Aphrophoridae</tp:taxon-name-part></tp:taxon-name> sp. (<tp:taxon-name><tp:taxon-name-part taxon-name-part-type="order">Hemiptera</tp:taxon-name-part></tp:taxon-name>), collected from the underside of leaves litter, stromata growing from the prothorax.</p></tp:treatment-sec><tp:treatment-sec><!--Section generated to contain objects referenced in tp:taxon-treatment.--><fig id="F6785230" position="float" orientation="portrait"><object-id xmlns:xlink="http://www.w3.org/1999/xlink" content-type="arpha" xlink:type="simple">F54F5EEC-24AF-58D4-86CD-C07AF3BFC13C</object-id><object-id xmlns:xlink="http://www.w3.org/1999/xlink" content-type="doi" xlink:type="simple">10.3897/BDJ.9.e66115.figure1</object-id><label>Figure 1.</label><caption><p><italic><tp:taxon-name><tp:taxon-name-part taxon-name-part-type="genus" reg="Ophiocordyceps">Ophiocordyceps</tp:taxon-name-part><tp:taxon-name-part taxon-name-part-type="species" reg="aphrophoridarum">aphrophoridarum</tp:taxon-name-part></tp:taxon-name></italic> (MFLU 20–0641, holotype): <bold>a</bold> Habitat <bold>b</bold> Overview of the host and stromata <bold>c</bold> Host <bold>d</bold> Stromata <bold>e</bold> Vertical section of the stroma <bold>f</bold>–<bold>g</bold> Section of ascomata <bold>h</bold> Peridium <bold>i</bold>–<bold>j</bold> Immature to mature asci <bold>k</bold>–<bold>l</bold> Apical cap of asci <bold>m</bold> Part of ascospores <bold>n</bold>–<bold>o</bold> Partspore. Scale bars: b = 10 mm, c–d = 5 mm, e–f = 1000 µm, g = 500 µm, i = 200 µm, j = 100 µm, k–m = 30 µm, n–o = 5 µm.</p></caption><graphic xmlns:xlink="http://www.w3.org/1999/xlink" xlink:href="bdj-09-e66115-g001.jpg" position="float" id="oo_515262.jpg" orientation="portrait" xlink:type="simple"><uri content-type="original_file" xlink:type="simple">https://binary.pensoft.net/fig/515262</uri></graphic></fig></tp:treatment-sec></tp:taxon-treatment>
